# Supplementary material for: Effects of a health education intervention on hypertension-related knowledge, prevention and self-care practices in Nigerian retirees: a quasi-experimental study
Source: Arch Public Health. 2019 May 23;77:23. doi: 10.1186/s13690-019-0349-x (PMC6532220; doi:10.1186/s13690-019-0349-x)
Supplement: Supplementary file 2 — Results of exploratory factor analysis. (XLS 81 kb) [file 13690_2019_349_MOESM2_ESM.xls]

## Sheet: Sheet1
FACTOR
/VARIABLES Item1 Item2 Item3 Item4 Item5 Item6 Item7 Item8 Item9 item10 Item11 Item12 Item13 Item14 Item15 Item16 Item17 Item18 item19 Item20
/MISSING PAIRWISE
/ANALYSIS Item1 Item2 Item3 Item4 Item5 Item6 Item7 Item8 Item9 item10 Item11 Item12 Item13 Item14 Item15 Item16 Item17 Item18 item19 Item20
/PRINT INITIAL CORRELATION KMO EXTRACTION ROTATION
/FORMAT SORT BLANK(.30)
/PLOT EIGEN
/CRITERIA MINEIGEN(1) ITERATE(25)
/EXTRACTION PC
/CRITERIA ITERATE(25) DELTA(0)
/ROTATION OBLIMIN
/METHOD=CORRELATION.
Factor Analysis
Notes
Output Created		2018-05-20 14:25:58
Comments
Input	Data	C:\Users\Dr Agbaje Samson\Eyuche Ozoemena, May 2018 -Factor Analysis 20 Item.sav
	Active Dataset	DataSet1
	Filter	<none>
	Weight	<none>
	Split File	<none>
	N of Rows in Working Data File	100
Missing Value Handling	Definition of Missing	MISSING=EXCLUDE: User-defined missing values are treated as missing.
	Cases Used	PAIRWISE: Correlation coefficients for each pair of variables are based on all the cases with valid data for that pair. The factor analysis is based on these correlations.
Syntax		FACTOR /VARIABLES Item1 Item2 Item3 Item4 Item5 Item6 Item7 Item8 Item9 item10 Item11 Item12 Item13 Item14 Item15 Item16 Item17 Item18 item19 Item20 /MISSING PAIRWISE /ANALYSIS Item1 Item2 Item3 Item4 Item5 Item6 Item7 Item8 Item9 item10 Item11 Item12 Item13 Item14 Item15 Item16 Item17 Item18 item19 Item20 /PRINT INITIAL CORRELATION KMO EXTRACTION ROTATION /FORMAT SORT BLANK(.30) /PLOT EIGEN /CRI…
Resources	Processor Time	00:00:00.77
	Elapsed Time	00:00:00.91
	Maximum Memory Required	48440 (47.305K) bytes
[DataSet1] C:\Dr Agbaje Samson\Eyuche Ozoemena May 2018 -Factor Analysis 20 Item.sav
Correlation Matrix
		Item1	Item2	Item3	Item4	Item5	Item6	Item7	Item8	Item9	item10	Item11	Item12	Item13	Item14	Item15	Item16	Item17	Item18	item19	Item20
Correlation	Item1	1	0.156795	-0.196313	0.301684	0.345407	0.273761	0.139738	0.281271	0.239643	0.345407	0.233426	0.00357513	0.00577901	0.247099	0.17009	0.174519	0.170031	0.0374841	0.127606	0.237115
	Item2	0.156795	1	-0.23935	0.0723127	0.183563	0.358134	-0.121948	0.196055	0.164786	0.0723127	0.0627116	-0.104613	0.0409626	0.159304	-0.168307	0.205318	0.136679	0.152149	0.324689	0.139879
	Item3	-0.196313	-0.23935	1	-0.0890871	-0.178174	-0.187249	-0.0352966	-0.116961	-0.220695	-0.0445435	0.107907	0.0728456	-0.0504647	-0.155215	0.227546	-0.172062	-0.327489	-0.145479	-0.172062	-0.116961
	Item4	0.301684	0.0723127	-0.0890871	1	0.285714	0.179106	0.301869	0.302972	0.437459	0.190476	0.075426	0.239188	0.11689	0.160747	-0.028068	0.398541	0.0829185	0.272166	0.0919709	0.1587
	Item5	0.345407	0.183563	-0.178174	0.285714	1	0.231784	0.0503115	0.351063	0.240848	0.333333	0.164163	-0.0945627	0.161847	0.264455	0.018712	0.296351	0.0368527	0.272166	0.143066	0.1587
	Item6	0.273761	0.358134	-0.187249	0.179106	0.231784	1	0.203147	0.298985	0.383886	0.126428	0.391675	-0.0110763	0.181032	0.22601	-0.00207001	0.0972204	0.2813	0.206456	0.549408	0.458586
	Item7	0.139738	-0.121948	-0.0352966	0.301869	0.0503115	0.203147	1	0.123214	0.27394	0.23898	0.0738311	0.465754	0.099749	0.121898	0.0939076	0.245627	0.136277	0.390252	0.448066	0.377264
	Item8	0.281271	0.196055	-0.116961	0.302972	0.351063	0.298985	0.123214	1	0.405556	0.1587	0.0945445	0.0837026	0.498525	0.331487	0.0812589	0.26007	0.14608	0.337688	0.363272	0.320058
	Item9	0.239643	0.164786	-0.220695	0.437459	0.240848	0.383886	0.27394	0.405556	1	0.142543	0.22578	0.107369	0.219962	0.470475	0.0173832	0.238387	0.276738	0.423403	0.396609	0.306277
	item10	0.345407	0.0723127	-0.0445435	0.190476	0.333333	0.126428	0.23898	0.1587	0.142543	1	0.208531	0.0166875	-0.017983	0.00518539	0.486513	0.245256	0.221116	0.174964	0.194161	0.1587
	Item11	0.233426	0.0627116	0.107907	0.075426	0.164163	0.391675	0.0738311	0.0945445	0.22578	0.208531	1	0.218195	0.185147	0.269109	0.299876	0.055224	0.0884174	-0.0217359	0.245651	0.273776
	Item12	0.00357513	-0.104613	0.0728456	0.239188	-0.0945627	-0.0110763	0.465754	0.0837026	0.107369	0.0166875	0.218195	1	0.145995	0.159304	0.214209	0.085947	-0.132375	0.208922	0.205318	0.196055
	Item13	0.00577901	0.0409626	-0.0504647	0.11689	0.161847	0.181032	0.099749	0.498525	0.219962	-0.017983	0.185147	0.145995	1	0.355418	0.169595	0.0424505	-0.083503	0.245942	0.187168	0.0898979
	Item14	0.247099	0.159304	-0.155215	0.160747	0.264455	0.22601	0.121898	0.331487	0.470475	0.00518539	0.269109	0.159304	0.355418	1	0.236363	0.193623	-0.0411333	0.241329	0.193623	0.174384
	Item15	0.17009	-0.168307	0.227546	-0.028068	0.018712	-0.00207001	0.0939076	0.0812589	0.0173832	0.486513	0.299876	0.214209	0.169595	0.236363	1	0.066257	0.0506847	0.00190979	0.0160623	-0.0604717
	Item16	0.174519	0.205318	-0.172062	0.398541	0.296351	0.0972204	0.245627	0.26007	0.238387	0.245256	0.055224	0.085947	0.0424505	0.193623	0.066257	1	0.288662	0.275344	0.287281	0.0536652
	Item17	0.170031	0.136679	-0.327489	0.0829185	0.0368527	0.2813	0.136277	0.14608	0.276738	0.221116	0.0884174	-0.132375	-0.083503	-0.0411333	0.0506847	0.288662	1	0.163615	0.189805	0.14608
	Item18	0.0374841	0.152149	-0.145479	0.272166	0.272166	0.206456	0.390252	0.337688	0.423403	0.174964	-0.0217359	0.208922	0.245942	0.241329	0.00190979	0.275344	0.163615	1	0.379642	0.239523
	item19	0.127606	0.324689	-0.172062	0.0919709	0.143066	0.549408	0.448066	0.363272	0.396609	0.194161	0.245651	0.205318	0.187168	0.193623	0.0160623	0.287281	0.189805	0.379642	1	0.363272
	Item20	0.237115	0.139879	-0.116961	0.1587	0.1587	0.458586	0.377264	0.320058	0.306277	0.1587	0.273776	0.196055	0.0898979	0.174384	-0.0604717	0.0536652	0.14608	0.239523	0.363272	1
KMO and Bartlett's Test
Kaiser-Meyer-Olkin Measure of Sampling Adequacy.		0.658967
Bartlett's Test of Sphericity	Approx. Chi-Square	618.727
	df	190
	Sig.	7.40188e-47
Communalities
	Initial	Extraction
Item1	1	0.646095
Item2	1	0.454385
Item3	1	0.424121
Item4	1	0.693246
Item5	1	0.553958
Item6	1	0.72667
Item7	1	0.757642
Item8	1	0.579716
Item9	1	0.525349
item10	1	0.723485
Item11	1	0.645618
Item12	1	0.640209
Item13	1	0.691921
Item14	1	0.549874
Item15	1	0.835848
Item16	1	0.530234
Item17	1	0.603237
Item18	1	0.593373
item19	1	0.68885
Item20	1	0.599581
Extraction Method: Principal Component Analysis.
Total Variance Explained
Component	Initial Eigenvalues			Extraction Sums of Squared Loadings
	Total	% of Variance	Cumulative %	Total	% of Variance	Cumulative %
1	4.74432	23.7216	23.7216	4.74432	23.7216	23.7216
2	1.95385	9.76923	33.4908	1.95385	9.76923	33.4908
3	1.66148	8.30739	41.7982	1.66148	8.30739	41.7982
4	1.55323	7.76615	49.5643	1.55323	7.76615	49.5643
5	1.47608	7.3804	56.9447	1.47608	7.3804	56.9447
6	1.07446	5.37232	62.3171	1.07446	5.37232	62.3171
7	0.968231	4.84116	67.1582
8	0.90985	4.54925	71.7075
9	0.817716	4.08858	75.796
10	0.741022	3.70511	79.5012
11	0.659412	3.29706	82.7982
12	0.597726	2.98863	85.7868
13	0.562494	2.81247	88.5993
14	0.472861	2.3643	90.9636
15	0.441857	2.20929	93.1729
16	0.383447	1.91724	95.0901
17	0.349632	1.74816	96.8383
18	0.24208	1.2104	98.0487
19	0.204052	1.02026	99.069
20	0.186208	0.931039	100
Extraction Method: Principal Component Analysis.
Component Matrixa
	Component
	1	2	3	4	5	6
Item9	0.696805
item19	0.653985				0.349433
Item8	0.63705			0.308053
Item6	0.625934				0.507154
Item18	0.56997		-0.330448
Item20	0.545819				0.418066
Item14	0.51942			0.469611
Item4	0.513126				-0.426517	-0.434457
Item5	0.498201		0.335579		-0.325155
Item16	0.487307			-0.335295	-0.358581
Item15		0.637816	0.514332			0.361214
Item12		0.61452	-0.366178
Item3	-0.306887	0.556926
Item2	0.347071	-0.519231
item10	0.412694		0.618555	-0.31615
Item1	0.481671		0.489658			-0.413792
Item13	0.381712			0.553993
Item7	0.499578	0.36285	-0.324308	-0.51299
Item17	0.34857	-0.356469		-0.377559		0.355961
Item11	0.396167	0.335763			0.458482
Extraction Method: Principal Component Analysis.
a. 6 components extracted.
Pattern Matrixa
a. Rotation failed to converge in 25 iterations. (Convergence = .002).
FACTOR
/VARIABLES Item1 Item2 Item3 Item4 Item5 Item6 Item7 Item8 Item9 item10 Item11 Item12 Item13 Item14 Item15 Item16 Item17 Item18 item19 Item20
/MISSING PAIRWISE
/ANALYSIS Item1 Item2 Item3 Item4 Item5 Item6 Item7 Item8 Item9 item10 Item11 Item12 Item13 Item14 Item15 Item16 Item17 Item18 item19 Item20
/PRINT INITIAL CORRELATION KMO EXTRACTION ROTATION
/FORMAT SORT BLANK(.30)
/PLOT EIGEN
/CRITERIA FACTORS(2) ITERATE(25)
/EXTRACTION PC
/CRITERIA ITERATE(25) DELTA(0)
/ROTATION OBLIMIN
/METHOD=CORRELATION.
Factor Analysis
Notes
Output Created		2018-05-20 14:26:12
Comments
Input	Data	C:\Users\Dr Agbaje Samson\Eyuche Ozoemena, May 2018 -Factor Analysis 20 Item.sav
	Active Dataset	DataSet1
	Filter	<none>
	Weight	<none>
	Split File	<none>
	N of Rows in Working Data File	100
Missing Value Handling	Definition of Missing	MISSING=EXCLUDE: User-defined missing values are treated as missing.
	Cases Used	PAIRWISE: Correlation coefficients for each pair of variables are based on all the cases with valid data for that pair. The factor analysis is based on these correlations.
Syntax		FACTOR /VARIABLES Item1 Item2 Item3 Item4 Item5 Item6 Item7 Item8 Item9 item10 Item11 Item12 Item13 Item14 Item15 Item16 Item17 Item18 item19 Item20 /MISSING PAIRWISE /ANALYSIS Item1 Item2 Item3 Item4 Item5 Item6 Item7 Item8 Item9 item10 Item11 Item12 Item13 Item14 Item15 Item16 Item17 Item18 item19 Item20 /PRINT INITIAL CORRELATION KMO EXTRACTION ROTATION /FORMAT SORT BLANK(.30) /PLOT EIGEN /CRI…
Resources	Processor Time	00:00:00.83
	Elapsed Time	00:00:00.97
	Maximum Memory Required	48440 (47.305K) bytes
[DataSet1] C:\Dr Agbaje Samson\Eyuche Ozoemena, May 2018-Factor Analysis 20 Item.sav
Correlation Matrix
		Item1	Item2	Item3	Item4	Item5	Item6	Item7	Item8	Item9	item10	Item11	Item12	Item13	Item14	Item15	Item16	Item17	Item18	item19	Item20
Correlation	Item1	1	0.156795	-0.196313	0.301684	0.345407	0.273761	0.139738	0.281271	0.239643	0.345407	0.233426	0.00357513	0.00577901	0.247099	0.17009	0.174519	0.170031	0.0374841	0.127606	0.237115
	Item2	0.156795	1	-0.23935	0.0723127	0.183563	0.358134	-0.121948	0.196055	0.164786	0.0723127	0.0627116	-0.104613	0.0409626	0.159304	-0.168307	0.205318	0.136679	0.152149	0.324689	0.139879
	Item3	-0.196313	-0.23935	1	-0.0890871	-0.178174	-0.187249	-0.0352966	-0.116961	-0.220695	-0.0445435	0.107907	0.0728456	-0.0504647	-0.155215	0.227546	-0.172062	-0.327489	-0.145479	-0.172062	-0.116961
	Item4	0.301684	0.0723127	-0.0890871	1	0.285714	0.179106	0.301869	0.302972	0.437459	0.190476	0.075426	0.239188	0.11689	0.160747	-0.028068	0.398541	0.0829185	0.272166	0.0919709	0.1587
	Item5	0.345407	0.183563	-0.178174	0.285714	1	0.231784	0.0503115	0.351063	0.240848	0.333333	0.164163	-0.0945627	0.161847	0.264455	0.018712	0.296351	0.0368527	0.272166	0.143066	0.1587
	Item6	0.273761	0.358134	-0.187249	0.179106	0.231784	1	0.203147	0.298985	0.383886	0.126428	0.391675	-0.0110763	0.181032	0.22601	-0.00207001	0.0972204	0.2813	0.206456	0.549408	0.458586
	Item7	0.139738	-0.121948	-0.0352966	0.301869	0.0503115	0.203147	1	0.123214	0.27394	0.23898	0.0738311	0.465754	0.099749	0.121898	0.0939076	0.245627	0.136277	0.390252	0.448066	0.377264
	Item8	0.281271	0.196055	-0.116961	0.302972	0.351063	0.298985	0.123214	1	0.405556	0.1587	0.0945445	0.0837026	0.498525	0.331487	0.0812589	0.26007	0.14608	0.337688	0.363272	0.320058
	Item9	0.239643	0.164786	-0.220695	0.437459	0.240848	0.383886	0.27394	0.405556	1	0.142543	0.22578	0.107369	0.219962	0.470475	0.0173832	0.238387	0.276738	0.423403	0.396609	0.306277
	item10	0.345407	0.0723127	-0.0445435	0.190476	0.333333	0.126428	0.23898	0.1587	0.142543	1	0.208531	0.0166875	-0.017983	0.00518539	0.486513	0.245256	0.221116	0.174964	0.194161	0.1587
	Item11	0.233426	0.0627116	0.107907	0.075426	0.164163	0.391675	0.0738311	0.0945445	0.22578	0.208531	1	0.218195	0.185147	0.269109	0.299876	0.055224	0.0884174	-0.0217359	0.245651	0.273776
	Item12	0.00357513	-0.104613	0.0728456	0.239188	-0.0945627	-0.0110763	0.465754	0.0837026	0.107369	0.0166875	0.218195	1	0.145995	0.159304	0.214209	0.085947	-0.132375	0.208922	0.205318	0.196055
	Item13	0.00577901	0.0409626	-0.0504647	0.11689	0.161847	0.181032	0.099749	0.498525	0.219962	-0.017983	0.185147	0.145995	1	0.355418	0.169595	0.0424505	-0.083503	0.245942	0.187168	0.0898979
	Item14	0.247099	0.159304	-0.155215	0.160747	0.264455	0.22601	0.121898	0.331487	0.470475	0.00518539	0.269109	0.159304	0.355418	1	0.236363	0.193623	-0.0411333	0.241329	0.193623	0.174384
	Item15	0.17009	-0.168307	0.227546	-0.028068	0.018712	-0.00207001	0.0939076	0.0812589	0.0173832	0.486513	0.299876	0.214209	0.169595	0.236363	1	0.066257	0.0506847	0.00190979	0.0160623	-0.0604717
	Item16	0.174519	0.205318	-0.172062	0.398541	0.296351	0.0972204	0.245627	0.26007	0.238387	0.245256	0.055224	0.085947	0.0424505	0.193623	0.066257	1	0.288662	0.275344	0.287281	0.0536652
	Item17	0.170031	0.136679	-0.327489	0.0829185	0.0368527	0.2813	0.136277	0.14608	0.276738	0.221116	0.0884174	-0.132375	-0.083503	-0.0411333	0.0506847	0.288662	1	0.163615	0.189805	0.14608
	Item18	0.0374841	0.152149	-0.145479	0.272166	0.272166	0.206456	0.390252	0.337688	0.423403	0.174964	-0.0217359	0.208922	0.245942	0.241329	0.00190979	0.275344	0.163615	1	0.379642	0.239523
	item19	0.127606	0.324689	-0.172062	0.0919709	0.143066	0.549408	0.448066	0.363272	0.396609	0.194161	0.245651	0.205318	0.187168	0.193623	0.0160623	0.287281	0.189805	0.379642	1	0.363272
	Item20	0.237115	0.139879	-0.116961	0.1587	0.1587	0.458586	0.377264	0.320058	0.306277	0.1587	0.273776	0.196055	0.0898979	0.174384	-0.0604717	0.0536652	0.14608	0.239523	0.363272	1
KMO and Bartlett's Test
Kaiser-Meyer-Olkin Measure of Sampling Adequacy.		0.658967
Bartlett's Test of Sphericity	Approx. Chi-Square	618.727
	df	190
	Sig.	7.40188e-47
Communalities
	Initial	Extraction
Item1	1	0.235105
Item2	1	0.39006
Item3	1	0.404346
Item4	1	0.265751
Item5	1	0.275072
Item6	1	0.437203
Item7	1	0.381239
Item8	1	0.406984
Item9	1	0.490832
item10	1	0.210679
Item11	1	0.269686
Item12	1	0.448636
Item13	1	0.200478
Item14	1	0.292307
Item15	1	0.43702
Item16	1	0.250934
Item17	1	0.248571
Item18	1	0.324941
item19	1	0.430133
Item20	1	0.298188
Extraction Method: Principal Component Analysis.
Total Variance Explained
Component	Initial Eigenvalues			Extraction Sums of Squared Loadings			Rotation Sums of Squared Loadingsa
	Total	% of Variance	Cumulative %	Total	% of Variance	Cumulative %	Total
1	4.74432	23.7216	23.7216	4.74432	23.7216	23.7216	4.74118
2	1.95385	9.76923	33.4908	1.95385	9.76923	33.4908	1.9715
3	1.66148	8.30739	41.7982
4	1.55323	7.76615	49.5643
5	1.47608	7.3804	56.9447
6	1.07446	5.37232	62.3171
7	0.968231	4.84116	67.1582
8	0.90985	4.54925	71.7075
9	0.817716	4.08858	75.796
10	0.741022	3.70511	79.5012
11	0.659412	3.29706	82.7982
12	0.597726	2.98863	85.7868
13	0.562494	2.81247	88.5993
14	0.472861	2.3643	90.9636
15	0.441857	2.20929	93.1729
16	0.383447	1.91724	95.0901
17	0.349632	1.74816	96.8383
18	0.24208	1.2104	98.0487
19	0.204052	1.02026	99.069
20	0.186208	0.931039	100
Extraction Method: Principal Component Analysis.
a. When components are correlated, sums of squared loadings cannot be added to obtain a total variance.
Component Matrixa
	Component
	1	2
Item9	0.696805
item19	0.653985
Item8	0.63705
Item6	0.625934
Item18	0.56997
Item20	0.545819
Item14	0.51942
Item4	0.513126
Item7	0.499578	0.36285
Item5	0.498201
Item16	0.487307
Item1	0.481671
item10	0.412694
Item11	0.396167	0.335763
Item13	0.381712
Item15		0.637816
Item12		0.61452
Item3	-0.306887	0.556926
Item2	0.347071	-0.519231
Item17	0.34857	-0.356469
Extraction Method: Principal Component Analysis.
a. 2 components extracted.
Pattern Matrixa
	Component
	1	2
Item9	0.701129
item19	0.656536
Item6	0.641582
Item8	0.638408
Item18	0.56808
Item20	0.543361
Item5	0.510202
Item4	0.508101
Item14	0.506378
Item16	0.495519
Item1	0.485087
Item7	0.469633
item10	0.395827
Item17	0.37622	-0.344946
Item11	0.368597	0.349229
Item13	0.362272
Item15		0.64397
Item12		0.623772
Item3	-0.350585	0.546903
Item2	0.387684	-0.507841
Extraction Method: Principal Component Analysis. Rotation Method: Oblimin with Kaiser Normalization.
a. Rotation converged in 9 iterations.
Structure Matrix
	Component
	1	2
Item9	0.698853
item19	0.655273
Item8	0.637829
Item6	0.632728
Item18	0.56936
Item20	0.544962
Item14	0.514097
Item4	0.511177
Item5	0.503417
Item16	0.490924
Item7	0.487131	0.401438
Item1	0.483266
item10	0.405725
Item11	0.384686	0.366211
Item13	0.37365
Item17	0.360327	-0.327613
Item15		0.649621
Item12		0.633768
Item3	-0.325388	0.530751
Item2	0.364287	-0.48998
Extraction Method: Principal Component Analysis. Rotation Method: Oblimin with Kaiser Normalization.
Component Correlation Matrix
Component	1	2
1	1	0.0460715
2	0.0460715	1
Extraction Method: Principal Component Analysis. Rotation Method: Oblimin with Kaiser Normalization.
