# Supplementary material for: Effects of a health education intervention on hypertension-related knowledge, prevention and self-care practices in Nigerian retirees: a quasi-experimental study
Source: Arch Public Health. 2019 May 23;77:23. doi: 10.1186/s13690-019-0349-x (PMC6532220; doi:10.1186/s13690-019-0349-x)
Supplement: Supplementary file 3 — Cronbach alpha reliability test for hypertension knowledge scale. (XLS 34 kb) [file 13690_2019_349_MOESM3_ESM.xls]

## Sheet: Sheet1
RELIABILITY
/VARIABLES=Item1 Item2 Item3 Item4 Item5 Item6 Item7 Item8 Item9 item10 Item11 Item12 Item13 item14 Item15
/SCALE('HT Knowledge Scale') ALL
/MODEL=ALPHA
/STATISTICS=DESCRIPTIVE SCALE CORR
/SUMMARY=TOTAL.
Reliability
Notes
Output Created		2018-05-09 11:06:06
Comments
Input	Data	C:\Users\Dr Agbaje Samson\Eyuche Ozoemena, Iweama May 2018\Reliability Data Set.sav
	Active Dataset	DataSet2
	Filter	<none>
	Weight	<none>
	Split File	<none>
	N of Rows in Working Data File	30
	Matrix Input
Missing Value Handling	Definition of Missing	User-defined missing values are treated as missing.
	Cases Used	Statistics are based on all cases with valid data for all variables in the procedure.
Syntax		RELIABILITY /VARIABLES=Item1 Item2 Item3 Item4 Item5 Item6 Item7 Item8 Item9 item10 Item11 Item12 Item13 item14 Item15 /SCALE('HT Knowledge Scale') ALL /MODEL=ALPHA /STATISTICS=DESCRIPTIVE SCALE CORR /SUMMARY=TOTAL.
Resources	Processor Time	00:00:00.00
	Elapsed Time	00:00:00.08
[DataSet2] C:\Dr Agbaje Samson, Eyuche Ozoemena & Cylia Iweama May 2018.sav
Scale: HT Knowledge Scale
Case Processing Summary
		N	%
Cases	Valid	30	100
	Excludeda	0	0
	Total	30	100
a. Listwise deletion based on all variables in the procedure.
Reliability Statistics
Cronbach's Alpha	Cronbach's Alpha Based on Standardized Items	N of Items
0.722655	0.718706	15
Item Statistics
	Mean	Std. Deviation	N
Item1	0.566667	0.504007	30
Item2	0.566667	0.504007	30
Item3	0.733333	0.449776	30
Item4	0.766667	0.430183	30
Item5	0.633333	0.490133	30
Item6	0.733333	0.449776	30
Item7	0.8	0.406838	30
Item8	0.633333	0.490133	30
Item9	0.6	0.498273	30
item10	0.5	0.508548	30
Item11	0.7	0.466092	30
Item12	0.6	0.498273	30
Item13	0.8	0.406838	30
item14	0.7	0.466092	30
Item15	0.566667	0.504007	30
Inter-Item Correlation Matrix
	Item1	Item2	Item3	Item4	Item5	Item6	Item7	Item8	Item9	item10	Item11	Item12	Item13	item14	Item15
Item1	1	0.0497738	-0.0709865	0.153741	0.590928	0.0811274	0.0672673	0.0325708	0.384465	0.336336	0.0146789	0.109847	-0.269069	-0.13211	0.321267
Item2	0.0497738	1	0.385355	0.471825	0.17216	0.233241	0.0672673	0.0325708	0.109847	0.0672673	0.161468	0.247156	0.403604	0.455047	-0.0859729
Item3	-0.0709865	0.385355	1	0.380199	-0.145992	0.147727	-0.113067	0.166848	-0.0307729	0	0.0986928	0.123091	0.263822	0.0986928	0.0811274
Item4	0.153741	0.471825	0.380199	1	0.0708692	0.201981	0.315244	0.234413	0.353919	0.078811	0.154782	0.514792	0.118217	0.670721	-0.164344
Item5	0.590928	0.17216	-0.145992	0.0708692	1	0.010428	-0.0345857	-0.00478469	0.367109	0.622543	0.105661	0.225913	-0.0345857	0.105661	0.451339
Item6	0.0811274	0.233241	0.147727	0.201981	0.010428	1	-0.113067	0.166848	0.123091	-0.150756	-0.0657952	-0.0307729	0.0753778	0.0986928	-0.0709865
Item7	0.0672673	0.0672673	-0.113067	0.315244	-0.0345857	-0.113067	1	0.138343	0.272166	0.166667	-0.145479	0.102062	-0.25	0.218218	-0.269069
Item8	0.0325708	0.0325708	0.166848	0.234413	-0.00478469	0.166848	0.138343	1	0.367109	0.0691714	0.256606	0.0847174	0.138343	0.105661	0.17216
Item9	0.384465	0.109847	-0.0307729	0.353919	0.367109	0.123091	0.272166	0.367109	1	0.272166	-0.0890871	0.305556	-0.0680414	0.20787	-0.0274618
item10	0.336336	0.0672673	0	0.078811	0.622543	-0.150756	0.166667	0.0691714	0.272166	1	-0.0727393	0.408248	0	-0.0727393	0.605406
Item11	0.0146789	0.161468	0.0986928	0.154782	0.105661	-0.0657952	-0.145479	0.256606	-0.0890871	-0.0727393	1	0.356348	0.400066	0.365079	0.161468
Item12	0.109847	0.247156	0.123091	0.514792	0.225913	-0.0307729	0.102062	0.0847174	0.305556	0.408248	0.356348	1	0.442269	0.504827	0.109847
Item13	-0.269069	0.403604	0.263822	0.118217	-0.0345857	0.0753778	-0.25	0.138343	-0.0680414	0	0.400066	0.442269	1	0.400066	0.0672673
item14	-0.13211	0.455047	0.0986928	0.670721	0.105661	0.0986928	0.218218	0.105661	0.20787	-0.0727393	0.365079	0.504827	0.400066	1	-0.2789
Item15	0.321267	-0.0859729	0.0811274	-0.164344	0.451339	-0.0709865	-0.269069	0.17216	-0.0274618	0.605406	0.161468	0.109847	0.0672673	-0.2789	1
Item-Total Statistics
	Scale Mean if Item Deleted	Scale Variance if Item Deleted	Corrected Item-Total Correlation	Squared Multiple Correlation	Cronbach's Alpha if Item Deleted
Item1	9.33333	9.1954	0.278266		0.714
Item2	9.33333	8.78161	0.423272		0.696899
Item3	9.16667	9.52299	0.207032		0.720635
Item4	9.13333	8.67126	0.569831		0.683498
Item5	9.26667	8.82299	0.424758		0.696998
Item6	9.16667	9.79885	0.10613		0.730665
Item7	9.1	9.95517	0.069844		0.732124
Item8	9.26667	9.16782	0.300515		0.711288
Item9	9.3	8.83793	0.409706		0.69862
item10	9.4	8.86897	0.387064		0.7012
Item11	9.2	9.33793	0.261474		0.715298
Item12	9.3	8.42414	0.562709		0.680038
Item13	9.1	9.47241	0.264376		0.714551
item14	9.2	8.92414	0.416061		0.69853
Item15	9.33333	9.47126	0.185259		0.724571
Scale Statistics
Mean	Variance	Std. Deviation	N of Items
9.9	10.3	3.20936	15
