# Supplementary material for: Effects of a health education intervention on hypertension-related knowledge, prevention and self-care practices in Nigerian retirees: a quasi-experimental study
Source: Arch Public Health. 2019 May 23;77:23. doi: 10.1186/s13690-019-0349-x (PMC6532220; doi:10.1186/s13690-019-0349-x)
Supplement: Supplementary file 4 — Cronabch alpha reliability test for HT prevention & self-care practices scale. (XLS 34 kb) [file 13690_2019_349_MOESM4_ESM.xls]

## Sheet: Sheet1
RELIABILITY
/VARIABLES=Item16 Item17 Item18 Item19 Item20 Item21 Item22 Item23 Item24 Item25 Item26 Item27 Item28 Item29 Item30
/SCALE('HT Prevention & Self-care Practices') ALL
/MODEL=ALPHA
/STATISTICS=DESCRIPTIVE SCALE CORR
/SUMMARY=TOTAL.
Reliability
Notes
Output Created		2018-05-09 10:28:25
Comments
Input	Data	C:\Users\Dr Agbaje Samson\Eyuche Ozoemena, Iweama May 2018\ Reliability Data Set.sav
	Active Dataset	DataSet2
	Filter	<none>
	Weight	<none>
	Split File	<none>
	N of Rows in Working Data File	30
	Matrix Input
Missing Value Handling	Definition of Missing	User-defined missing values are treated as missing.
	Cases Used	Statistics are based on all cases with valid data for all variables in the procedure.
Syntax		RELIABILITY /VARIABLES=Item16 Item17 Item18 Item19 Item20 Item21 Item22 Item23 Item24 Item25 Item26 Item27 Item28 Item29 Item30 /SCALE('HT Prevention & Self-care Practices') ALL /MODEL=ALPHA /STATISTICS=DESCRIPTIVE SCALE CORR /SUMMARY=TOTAL.
Resources	Processor Time	00:00:00.03
	Elapsed Time	00:00:00.09
[DataSet2] C:\Users\Dr Agbaje,Eyuche & Iweama 2018-Reliability Data Set.sav
Scale: HT Prevention & Self-care Practices
Case Processing Summary
		N	%
Cases	Valid	30	100
	Excludeda	0	0
	Total	30	100
a. Listwise deletion based on all variables in the procedure.
Reliability Statistics
Cronbach's Alpha	Cronbach's Alpha Based on Standardized Items	N of Items
0.836173	0.829981	15
Item Statistics
	Mean	Std. Deviation	N
Item16	0.7	0.466092	30
Item17	0.5	0.508548	30
Item18	0.566667	0.504007	30
Item19	0.166667	0.379049	30
Item20	0.466667	0.507416	30
Item21	0.533333	0.507416	30
Item22	0.833333	0.379049	30
Item23	0.6	0.498273	30
Item24	0.733333	0.449776	30
Item25	0.8	0.406838	30
Item26	0.2	0.406838	30
Item27	0.6	0.498273	30
Item28	0.533333	0.507416	30
Item29	0.0333333	0.182574	30
Item30	0.533333	0.507416	30
Inter-Item Correlation Matrix
	Item16	Item17	Item18	Item19	Item20	Item21	Item22	Item23	Item24	Item25	Item26	Item27	Item28	Item29	Item30
Item16	1	0.218218	0.601836	0.09759	0.466569	0.408248	0.48795	0.653305	0.592157	0.581914	0.327327	0.356348	0.262445	0.121566	0.262445
Item17	0.218218	1	0.201802	0.447214	0	0.534522	0.0894427	0	0.150756	0.166667	-0.333333	0	-0.133631	0.185695	0.400892
Item18	0.601836	0.201802	1	0.0300828	0.413493	0.26068	0.511408	0.384465	0.537469	0.403604	0.269069	0.384465	0.26068	0.162386	0.26068
Item19	0.09759	0.447214	0.0300828	1	-0.239046	0.239046	-0.04	-0.182574	0.26968	0.223607	-0.223607	0.182574	0.0597614	-0.0830455	0.239046
Item20	0.466569	0	0.413493	-0.239046	1	0.205357	0.41833	0.354604	0.412984	0.300669	0.367484	0.627376	0.339286	0.198517	0.473214
Item21	0.408248	0.534522	0.26068	0.239046	0.205357	1	0.298807	0.327327	0.493567	0.200446	-0.367484	0.327327	0.0625	0.173702	0.196429
Item22	0.48795	0.0894427	0.511408	-0.04	0.41833	0.298807	1	0.365148	0.3371	0.67082	0.223607	0.365148	0.298807	0.0830455	0.298807
Item23	0.653305	0	0.384465	-0.182574	0.354604	0.327327	0.365148	1	0.584685	0.272166	0.238145	0.444444	0.190941	0.15162	-0.0818317
Item24	0.592157	0.150756	0.537469	0.26968	0.412984	0.493567	0.3371	0.584685	1	0.263822	0.113067	0.584685	0.191383	0.111979	0.191383
Item25	0.581914	0.166667	0.403604	0.223607	0.300669	0.200446	0.67082	0.272166	0.263822	1	0.0416667	0.272166	0.367484	-0.371391	0.367484
Item26	0.327327	-0.333333	0.269069	-0.223607	0.367484	-0.367484	0.223607	0.238145	0.113067	0.0416667	1	0.238145	0.300669	0.371391	0.300669
Item27	0.356348	0	0.384465	0.182574	0.627376	0.327327	0.365148	0.444444	0.584685	0.272166	0.238145	1	0.327327	0.15162	0.327327
Item28	0.262445	-0.133631	0.26068	0.0597614	0.339286	0.0625	0.298807	0.190941	0.191383	0.367484	0.300669	0.327327	1	-0.198517	0.330357
Item29	0.121566	0.185695	0.162386	-0.0830455	0.198517	0.173702	0.0830455	0.15162	0.111979	-0.371391	0.371391	0.15162	-0.198517	1	0.173702
Item30	0.262445	0.400892	0.26068	0.239046	0.473214	0.196429	0.298807	-0.0818317	0.191383	0.367484	0.300669	0.327327	0.330357	0.173702	1
Item-Total Statistics
	Scale Mean if Item Deleted	Scale Variance if Item Deleted	Corrected Item-Total Correlation	Squared Multiple Correlation	Cronbach's Alpha if Item Deleted
Item16	7.1	11.6103	0.736051		0.808572
Item17	7.3	13.0448	0.234672		0.841497
Item18	7.23333	11.7713	0.618846		0.815605
Item19	7.63333	13.6195	0.143794		0.842343
Item20	7.33333	11.8851	0.578227		0.81842
Item21	7.26667	12.3402	0.439784		0.827955
Item22	6.96667	12.4471	0.588764		0.820248
Item23	7.2	12.2345	0.482761		0.824993
Item24	7.06667	11.9264	0.655635		0.814335
Item25	7	12.4828	0.527774		0.822864
Item26	7.6	13.3517	0.218042		0.839399
Item27	7.2	11.8207	0.611909		0.816174
Item28	7.26667	12.6161	0.358418		0.833399
Item29	7.76667	13.9092	0.163743		0.838685
Item30	7.26667	12.2023	0.481171		0.825141
Scale Statistics
Mean	Variance	Std. Deviation	N of Items
7.8	14.1655	3.76371	15
