# Supplementary material for: Effects of a health education intervention on hypertension-related knowledge, prevention and self-care practices in Nigerian retirees: a quasi-experimental study
Source: Arch Public Health. 2019 May 23;77:23. doi: 10.1186/s13690-019-0349-x (PMC6532220; doi:10.1186/s13690-019-0349-x)
Supplement: Supplementary file 5 — Results of one-way repeated measures ANOVA for HT knowledge T1-T3. (XLS 39 kb) [file 13690_2019_349_MOESM5_ESM.xls]

## Sheet: Sheet1
GLM HTKnwTime1 HTKnwTime2 HTKnwTime3 BY Group
/WSFACTOR=Time 3 Polynomial
/METHOD=SSTYPE(3)
/EMMEANS=TABLES(Time) COMPARE ADJ(BONFERRONI)
/EMMEANS=TABLES(Group*Time)
/PRINT=DESCRIPTIVE ETASQ
/CRITERIA=ALPHA(.05)
/WSDESIGN=Time
/DESIGN=Group.
General Linear Model
Notes
Output Created		2018-12-12 15:04:48
Comments
Input	Data	C:\Users\Dr Agbaje Samson\Ozoemena, Iweama 2018 - Treatment Group & Control Group.sav
	Active Dataset	DataSet1
	Filter	<none>
	Weight	<none>
	Split File	<none>
	N of Rows in Working Data File	392
Missing Value Handling	Definition of Missing	User-defined missing values are treated as missing.
	Cases Used	Statistics are based on all cases with valid data for all variables in the model.
Syntax		GLM HTKnwTime1 HTKnwTime2 HTKnwTime3 BY Group /WSFACTOR=Time 3 Polynomial /METHOD=SSTYPE(3) /EMMEANS=TABLES(Time) COMPARE ADJ(BONFERRONI) /EMMEANS=TABLES(Group*Time) /PRINT=DESCRIPTIVE ETASQ /CRITERIA=ALPHA(.05) /WSDESIGN=Time /DESIGN=Group.
Resources	Processor Time	00:00:00.08
	Elapsed Time	00:00:00.09
[DataSet1] C:\Users\Dr Agbaje, Ozoemena & Iweama 2018 - T-Group & C-Group.sav
Within-Subjects Factors
Measure: MEASURE_1
Time	Dependent Variable
1	HTKnwTime1
2	HTKnwTime2
3	HTKnwTime3
Between-Subjects Factors
		Value Label	N
Group	0	C-Group	195
	1	T-Group	197
Descriptive Statistics
Group		Mean	Std. Deviation	N
HTKnwTime1	C-Group	9.69231	3.52278	195
	T-Group	9.63959	3.34985	197
	Total	9.66582	3.43266	392
HTKnwTime2	C-Group	9.71282	3.46553	195
	T-Group	12.6345	2.13054	197
	Total	11.1811	3.22083	392
HTKnwTime3	C-Group	9.7641	3.42154	195
	T-Group	13.1269	1.39208	197
	Total	11.4541	3.10069	392
Multivariate Testsa
Effect		Value	F	Hypothesis df	Error df	Sig.	Partial Eta Squared
Time	Pillai's Trace	0.357401	108.177b	2	389	4.40916e-38	0.357401
	Wilks' Lambda	0.642599	108.177b	2	389	4.40916e-38	0.357401
	Hotelling's Trace	0.55618	108.177b	2	389	4.40916e-38	0.357401
	Roy's Largest Root	0.55618	108.177b	2	389	4.40916e-38	0.357401
Time * Group	Pillai's Trace	0.336274	98.543b	2	389	2.3814e-35	0.336274
	Wilks' Lambda	0.663726	98.543b	2	389	2.3814e-35	0.336274
	Hotelling's Trace	0.506646	98.543b	2	389	2.3814e-35	0.336274
	Roy's Largest Root	0.506646	98.543b	2	389	2.3814e-35	0.336274
a. Design: Intercept + Group Within Subjects Design: Time
b. Exact statistic
Mauchly's Test of Sphericitya
Measure: MEASURE_1
Within Subjects Effect	Mauchly's W	Approx. Chi-Square	df	Sig.	Epsilonb
					Greenhouse-Geisser	Huynh-Feldt	Lower-bound
Time	0.504889	265.849	2	1.86904e-58	0.668847	0.672018	0.5
Tests the null hypothesis that the error covariance matrix of the orthonormalized transformed dependent variables is proportional to an identity matrix.
a. Design: Intercept + Group Within Subjects Design: Time
b. May be used to adjust the degrees of freedom for the averaged tests of significance. Corrected tests are displayed in the Tests of Within-Subjects Effects table.
Tests of Within-Subjects Effects
Measure: MEASURE_1
Source		Type III Sum of Squares	df	Mean Square	F	Sig.	Partial Eta Squared
Time	Sphericity Assumed	720.466	2	360.233	163.493	5.02906e-60	0.295384
	Greenhouse-Geisser	720.466	1.33769	538.588	163.493	3.81663e-41	0.295384
	Huynh-Feldt	720.466	1.34404	536.047	163.493	2.5164e-41	0.295384
	Lower-bound	720.466	1	720.466	163.493	1.65606e-31	0.295384
Time * Group	Sphericity Assumed	676.425	2	338.213	153.499	6.13362e-57	0.282427
	Greenhouse-Geisser	676.425	1.33769	505.665	153.499	4.49017e-39	0.282427
	Huynh-Feldt	676.425	1.34404	503.279	153.499	3.02752e-39	0.282427
	Lower-bound	676.425	1	676.425	153.499	5.9124e-30	0.282427
Error(Time)	Sphericity Assumed	1718.62	780	2.20336
	Greenhouse-Geisser	1718.62	521.7	3.29426
	Huynh-Feldt	1718.62	524.174	3.27872
	Lower-bound	1718.62	390	4.40671
Tests of Within-Subjects Contrasts
Measure: MEASURE_1
Source		Type III Sum of Squares	df	Mean Square	F	Sig.	Partial Eta Squared
Time	Linear	620.678	1	620.678	213.065	8.25405e-39	0.353303
	Quadratic	99.7882	1	99.7882	66.8098	4.23188e-15	0.146253
Time * Group	Linear	571.606	1	571.606	196.22	2.12535e-36	0.33472
	Quadratic	104.819	1	104.819	70.1778	9.89978e-16	0.152502
Error(Time)	Linear	1136.11	390	2.91309
	Quadratic	582.511	390	1.49362
Tests of Between-Subjects Effects
Measure: MEASURE_1 Transformed Variable: Average
Source	Type III Sum of Squares	df	Mean Square	F	Sig.	Partial Eta Squared
Intercept	136194	1	136194	6064.19	9.07905e-240	0.939574
Group	1268.58	1	1268.58	56.485	3.91735e-13	0.12651
Error	8758.91	390	22.4587
Estimated Marginal Means
1. Time
Estimates
Measure: MEASURE_1
Time	Mean	Std. Error	95% Confidence Interval
			Lower Bound	Upper Bound
1	9.66595	0.173595	9.32465	10.0072
2	11.1737	0.145121	10.8884	11.459
3	11.4455	0.131684	11.1866	11.7044
Pairwise Comparisons
Measure: MEASURE_1
(I) Time		Mean Difference (I-J)	Std. Error	Sig.b	95% Confidence Interval for Differenceb
					Lower Bound	Upper Bound
1	2	-1.508*	0.124587	2.29721e-28	-1.80727	-1.20817
	3	-1.780*	0.121914	2.47621e-38	-2.07268	-1.48643
2	1	1.508*	0.124587	2.29721e-28	1.20817	1.80727
	3	-.272*	0.0577995	1.06884e-05	-0.410804	-0.132864
3	1	1.780*	0.121914	2.47621e-38	1.48643	2.07268
	2	.272*	0.0577995	1.06884e-05	0.132864	0.410804
Based on estimated marginal means
*. The mean difference is significant at the .05 level.
b. Adjustment for multiple comparisons: Bonferroni.
Multivariate Tests
	Value	F	Hypothesis df	Error df	Sig.	Partial Eta Squared
Pillai's trace	0.357401	108.177a	2	389	4.40916e-38	0.357401
Wilks' lambda	0.642599	108.177a	2	389	4.40916e-38	0.357401
Hotelling's trace	0.55618	108.177a	2	389	4.40916e-38	0.357401
Roy's largest root	0.55618	108.177a	2	389	4.40916e-38	0.357401
Each F tests the multivariate effect of Time. These tests are based on the linearly independent pairwise comparisons among the estimated marginal means.
a. Exact statistic
2. Type of Group * Time
Measure: MEASURE_1
Type of Group		Mean	Std. Error	95% Confidence Interval
				Lower Bound	Upper Bound
C-Group	1	9.69231	0.246126	9.20841	10.1762
	2	9.71282	0.205756	9.30829	10.1173
	3	9.7641	0.186704	9.39703	10.1312
T-Group	1	9.63959	0.244873	9.15816	10.121
	2	12.6345	0.204708	12.232	13.037
	3	13.1269	0.185754	12.7617	13.4921
