# Supplementary material for: Effects of a health education intervention on hypertension-related knowledge, prevention and self-care practices in Nigerian retirees: a quasi-experimental study
Source: Arch Public Health. 2019 May 23;77:23. doi: 10.1186/s13690-019-0349-x (PMC6532220; doi:10.1186/s13690-019-0349-x)
Supplement: Supplementary file 6 — Results of one-way repeated measures ANOVA for HBPM T1-T3. (XLS 39 kb) [file 13690_2019_349_MOESM6_ESM.xls]

## Sheet: Sheet1
GLM HBPMTime1 HBPMTime2 HBPMTime3 BY Group
/WSFACTOR=Time 3 Polynomial
/METHOD=SSTYPE(3)
/EMMEANS=TABLES(Time) COMPARE ADJ(BONFERRONI)
/EMMEANS=TABLES(Group*Time)
/PRINT=DESCRIPTIVE ETASQ
/CRITERIA=ALPHA(.05)
/WSDESIGN=Time
/DESIGN=Group.
General Linear Model
Notes
Output Created		2018-12-10 13:29:27
Comments
Input	Data	C:\Users\Dr Agbaje Samson\Ozoemena, Iweama & Agbaje 2018 - Treatment Group & Control Group.sav
	Active Dataset	DataSet1
	Filter	<none>
	Weight	<none>
	Split File	<none>
	N of Rows in Working Data File	392
Missing Value Handling	Definition of Missing	User-defined missing values are treated as missing.
	Cases Used	Statistics are based on all cases with valid data for all variables in the model.
Syntax		GLM HBPMTime1 HBPMTime2 HBPMTime3 BY Group /WSFACTOR=Time 3 Polynomial /METHOD=SSTYPE(3) /EMMEANS=TABLES(Time) COMPARE ADJ(BONFERRONI) /EMMEANS=TABLES(Group*Time) /PRINT=DESCRIPTIVE ETASQ /CRITERIA=ALPHA(.05) /WSDESIGN=Time /DESIGN=Group.
Resources	Processor Time	00:00:00.09
	Elapsed Time	00:00:00.34
[DataSet1] C:\Users\Dr Agbaje, Ozoemen & Iweama - T-Group & C-Group.sav
Within-Subjects Factors
Measure: MEASURE_1
Time	Dependent Variable
1	HBPMTime1
2	HBPMTime2
3	HBPMTime3
Between-Subjects Factors
		Value Label	N
Group	0	C-Group	195
	1	T-Group	197
Descriptive Statistics
Group		Mean	Std. Deviation	N
HBPMTime1	C-Group	1.57436	0.738038	195
	T-Group	1.41624	0.826438	197
	Total	1.4949	0.786702	392
HBPMTime2	C-Group	1.62051	0.649813	195
	T-Group	1.50761	0.689715	197
	Total	1.56378	0.671688	392
HBPMTime3	C-Group	1.67692	0.720274	195
	T-Group	1.77665	0.77648	197
	Total	1.72704	0.749754	392
Multivariate Testsa
Effect		Value	F	Hypothesis df	Error df	Sig.	Partial Eta Squared
Time	Pillai's Trace	0.0969466	20.880b	2	389	2.43369e-09	0.0969466
	Wilks' Lambda	0.903053	20.880b	2	389	2.43369e-09	0.0969466
	Hotelling's Trace	0.107354	20.880b	2	389	2.43369e-09	0.0969466
	Roy's Largest Root	0.107354	20.880b	2	389	2.43369e-09	0.0969466
Time * Group	Pillai's Trace	0.0406565	8.243b	2	389	0.000311867	0.0406565
	Wilks' Lambda	0.959344	8.243b	2	389	0.000311867	0.0406565
	Hotelling's Trace	0.0423795	8.243b	2	389	0.000311867	0.0406565
	Roy's Largest Root	0.0423795	8.243b	2	389	0.000311867	0.0406565
a. Design: Intercept + Group Within Subjects Design: Time
b. Exact statistic
Mauchly's Test of Sphericitya
Measure: MEASURE_1
Within Subjects Effect	Mauchly's W	Approx. Chi-Square	df	Sig.	Epsilonb
					Greenhouse-Geisser	Huynh-Feldt	Lower-bound
Time	0.616129	188.392	2	1.2335e-41	0.722611	0.726444	0.5
Tests the null hypothesis that the error covariance matrix of the orthonormalized transformed dependent variables is proportional to an identity matrix.
a. Design: Intercept + Group Within Subjects Design: Time
b. May be used to adjust the degrees of freedom for the averaged tests of significance. Corrected tests are displayed in the Tests of Within-Subjects Effects table.
Tests of Within-Subjects Effects
Measure: MEASURE_1
Source		Type III Sum of Squares	df	Mean Square	F	Sig.	Partial Eta Squared
Time	Sphericity Assumed	11.0792	2	5.53962	14.4123	7.14002e-07	0.0356376
	Greenhouse-Geisser	11.0792	1.44522	7.66612	14.4123	1.47383e-05	0.0356376
	Huynh-Feldt	11.0792	1.45289	7.62567	14.4123	1.41322e-05	0.0356376
	Lower-bound	11.0792	1	11.0792	14.4123	0.000170211	0.0356376
Time * Group	Sphericity Assumed	3.7153	2	1.85765	4.833	0.00820265	0.0122406
	Greenhouse-Geisser	3.7153	1.44522	2.57075	4.833	0.0163862	0.0122406
	Huynh-Feldt	3.7153	1.45289	2.55718	4.833	0.01623	0.0122406
	Lower-bound	3.7153	1	3.7153	4.833	0.0285069	0.0122406
Error(Time)	Sphericity Assumed	299.807	780	0.384368
	Greenhouse-Geisser	299.807	563.636	0.531915
	Huynh-Feldt	299.807	566.627	0.529108
	Lower-bound	299.807	390	0.768735
Tests of Within-Subjects Contrasts
Measure: MEASURE_1
Source		Type III Sum of Squares	df	Mean Square	F	Sig.	Partial Eta Squared
Time	Linear	10.5025	1	10.5025	20.0115	1.01121e-05	0.0488072
	Quadratic	0.576788	1	0.576788	2.36471	0.124918	0.00602681
Time * Group	Linear	3.25756	1	3.25756	6.20699	0.0131394	0.015666
	Quadratic	0.45774	1	0.45774	1.87664	0.171505	0.00478885
Error(Time)	Linear	204.68	390	0.52482
	Quadratic	95.1269	390	0.243915
Tests of Between-Subjects Effects
Measure: MEASURE_1 Transformed Variable: Average
Source	Type III Sum of Squares	df	Mean Square	F	Sig.	Partial Eta Squared
Intercept	2993.14	1	2993.14	3498.03	7.74828e-197	0.899692
Group	0.958393	1	0.958393	1.12006	0.290561	0.00286372
Error	333.708	390	0.855662
Estimated Marginal Means
1. Time
Estimates
Measure: MEASURE_1
Time	Mean	Std. Error	95% Confidence Interval
			Lower Bound	Upper Bound
1	1.4953	0.039584	1.41748	1.57313
2	1.56406	0.0338488	1.49751	1.63061
3	1.72679	0.0378332	1.6524	1.80117
Pairwise Comparisons
Measure: MEASURE_1
(I) Time		Mean Difference (I-J)	Std. Error	Sig.b	95% Confidence Interval for Differenceb
					Lower Bound	Upper Bound
1	2	-0.0687622	0.0495235	0.497353	-0.187834	0.0503097
	3	-.231*	0.0517467	3.03363e-05	-0.355902	-0.107068
2	1	0.0687622	0.0495235	0.497353	-0.0503097	0.187834
	3	-.163*	0.0274414	2.00578e-08	-0.228702	-0.096744
3	1	.231*	0.0517467	3.03363e-05	0.107068	0.355902
	2	.163*	0.0274414	2.00578e-08	0.096744	0.228702
Based on estimated marginal means
*. The mean difference is significant at the .05 level.
b. Adjustment for multiple comparisons: Bonferroni.
Multivariate Tests
	Value	F	Hypothesis df	Error df	Sig.	Partial Eta Squared
Pillai's trace	0.0969466	20.880a	2	389	2.43369e-09	0.0969466
Wilks' lambda	0.903053	20.880a	2	389	2.43369e-09	0.0969466
Hotelling's trace	0.107354	20.880a	2	389	2.43369e-09	0.0969466
Roy's largest root	0.107354	20.880a	2	389	2.43369e-09	0.0969466
Each F tests the multivariate effect of Time. These tests are based on the linearly independent pairwise comparisons among the estimated marginal means.
a. Exact statistic
2. Type of Group * Time
Measure: MEASURE_1
Type of Group		Mean	Std. Error	95% Confidence Interval
				Lower Bound	Upper Bound
C-Group	1	1.57436	0.0561228	1.46402	1.6847
	2	1.62051	0.0479914	1.52616	1.71487
	3	1.67692	0.0536405	1.57146	1.78238
T-Group	1	1.41624	0.0558372	1.30646	1.52602
	2	1.50761	0.0477472	1.41374	1.60149
	3	1.77665	0.0533675	1.67173	1.88157
