# Supplementary material for: Effects of a health education intervention on hypertension-related knowledge, prevention and self-care practices in Nigerian retirees: a quasi-experimental study
Source: Arch Public Health. 2019 May 23;77:23. doi: 10.1186/s13690-019-0349-x (PMC6532220; doi:10.1186/s13690-019-0349-x)
Supplement: Supplementary file 7 — Results of one-way repeated measures ANOVA for healthy diet T1-T3. (XLS 39 kb) [file 13690_2019_349_MOESM7_ESM.xls]

## Sheet: Sheet1
GLM HDietT1 HDietT2 HDietT3 BY Group
/WSFACTOR=Time 3 Polynomial
/METHOD=SSTYPE(3)
/EMMEANS=TABLES(Time) COMPARE ADJ(BONFERRONI)
/EMMEANS=TABLES(Group*Time)
/PRINT=DESCRIPTIVE ETASQ
/CRITERIA=ALPHA(.05)
/WSDESIGN=Time
/DESIGN=Group.
General Linear Model
Notes
Output Created		2018-12-12 17:27:48
Comments
Input	Data	C:\Users\Dr Agbaje Samson\Ozoemena, Iweama 2018 - Treatment Group & Control Group.sav
	Active Dataset	DataSet1
	Filter	<none>
	Weight	<none>
	Split File	<none>
	N of Rows in Working Data File	392
Missing Value Handling	Definition of Missing	User-defined missing values are treated as missing.
	Cases Used	Statistics are based on all cases with valid data for all variables in the model.
Syntax		GLM HDietT1 HDietT2 HDietT3 BY Group /WSFACTOR=Time 3 Polynomial /METHOD=SSTYPE(3) /EMMEANS=TABLES(Time) COMPARE ADJ(BONFERRONI) /EMMEANS=TABLES(Group*Time) /PRINT=DESCRIPTIVE ETASQ /CRITERIA=ALPHA(.05) /WSDESIGN=Time /DESIGN=Group.
Resources	Processor Time	00:00:00.09
	Elapsed Time	00:00:00.09
[DataSet1] C:\Users\Dr Agbaje, Ozoemena & Iweama 2018 - T-Group & C-Group.sav
Within-Subjects Factors
Measure: MEASURE_1
Time	Dependent Variable
1	HDietT1
2	HDietT2
3	HDietT3
Between-Subjects Factors
		Value Label	N
Group	0	C-Group	195
	1	T-Group	197
Descriptive Statistics
Group		Mean	Std. Deviation	N
HDietT1	C-Group	0.723077	0.44863	195
	T-Group	0.761421	0.427301	197
	Total	0.742347	0.437901	392
HDietT2	C-Group	0.738462	0.440604	195
	T-Group	1.26904	0.64973	197
	Total	1.0051	0.615216	392
HDietT3	C-Group	0.74359	0.449395	195
	T-Group	1.63452	0.819673	197
	Total	1.19133	0.797455	392
Multivariate Testsa
Effect		Value	F	Hypothesis df	Error df	Sig.	Partial Eta Squared
Time	Pillai's Trace	0.296481	81.967b	2	389	1.97288e-30	0.296481
	Wilks' Lambda	0.703519	81.967b	2	389	1.97288e-30	0.296481
	Hotelling's Trace	0.421427	81.967b	2	389	1.97288e-30	0.296481
	Roy's Largest Root	0.421427	81.967b	2	389	1.97288e-30	0.296481
Time * Group	Pillai's Trace	0.277385	74.661b	2	389	3.60914e-28	0.277385
	Wilks' Lambda	0.722615	74.661b	2	389	3.60914e-28	0.277385
	Hotelling's Trace	0.383863	74.661b	2	389	3.60914e-28	0.277385
	Roy's Largest Root	0.383863	74.661b	2	389	3.60914e-28	0.277385
a. Design: Intercept + Group Within Subjects Design: Time
b. Exact statistic
Mauchly's Test of Sphericitya
Measure: MEASURE_1
Within Subjects Effect	Mauchly's W	Approx. Chi-Square	df	Sig.	Epsilonb
					Greenhouse-Geisser	Huynh-Feldt	Lower-bound
Time	0.859673	58.8179	2	1.68984e-13	0.876942	0.882845	0.5
Tests the null hypothesis that the error covariance matrix of the orthonormalized transformed dependent variables is proportional to an identity matrix.
a. Design: Intercept + Group Within Subjects Design: Time
b. May be used to adjust the degrees of freedom for the averaged tests of significance. Corrected tests are displayed in the Tests of Within-Subjects Effects table.
Tests of Within-Subjects Effects
Measure: MEASURE_1
Source		Type III Sum of Squares	df	Mean Square	F	Sig.	Partial Eta Squared
Time	Sphericity Assumed	39.5066	2	19.7533	111.483	2.60239e-43	0.222306
	Greenhouse-Geisser	39.5066	1.75388	22.5252	111.483	2.43824e-38	0.222306
	Huynh-Feldt	39.5066	1.76569	22.3746	111.483	1.40773e-38	0.222306
	Lower-bound	39.5066	1	39.5066	111.483	4.33058e-23	0.222306
Time * Group	Sphericity Assumed	35.9012	2	17.9506	101.309	7.70893e-40	0.206202
	Greenhouse-Geisser	35.9012	1.75388	20.4695	101.309	2.72554e-35	0.206202
	Huynh-Feldt	35.9012	1.76569	20.3327	101.309	1.64891e-35	0.206202
	Lower-bound	35.9012	1	35.9012	101.309	2.4452e-21	0.206202
Error(Time)	Sphericity Assumed	138.206	780	0.177187
	Greenhouse-Geisser	138.206	684.014	0.202051
	Huynh-Feldt	138.206	688.619	0.2007
	Lower-bound	138.206	390	0.354374
Tests of Within-Subjects Contrasts
Measure: MEASURE_1
Source		Type III Sum of Squares	df	Mean Square	F	Sig.	Partial Eta Squared
Time	Linear	39.1273	1	39.1273	164.307	1.24115e-31	0.296419
	Quadratic	0.379286	1	0.379286	3.26298	0.0716309	0.0082972
Time * Group	Linear	35.6171	1	35.6171	149.567	2.45846e-29	0.277198
	Quadratic	0.284048	1	0.284048	2.44365	0.118812	0.00622676
Error(Time)	Linear	92.8727	390	0.238135
	Quadratic	45.3333	390	0.116239
Tests of Between-Subjects Effects
Measure: MEASURE_1 Transformed Variable: Average
Source	Type III Sum of Squares	df	Mean Square	F	Sig.	Partial Eta Squared
Intercept	1125.6	1	1125.6	1926.26	5.88648e-153	0.831625
Group	69.6158	1	69.6158	119.135	2.20379e-24	0.233995
Error	227.894	390	0.584345
Estimated Marginal Means
1. Time
Estimates
Measure: MEASURE_1
Time	Mean	Std. Error	95% Confidence Interval
			Lower Bound	Upper Bound
1	0.742249	0.0221247	0.698751	0.785748
2	1.00375	0.0280639	0.948573	1.05892
3	1.18905	0.0334316	1.12333	1.25478
Pairwise Comparisons
Measure: MEASURE_1
(I) Time		Mean Difference (I-J)	Std. Error	Sig.b	95% Confidence Interval for Differenceb
					Lower Bound	Upper Bound
1	2	-.261*	0.0294058	6.74117e-17	-0.332201	-0.190797
	3	-.447*	0.0348569	3.72345e-31	-0.530613	-0.362996
2	1	.261*	0.0294058	6.74117e-17	0.190797	0.332201
	3	-.185*	0.0251477	3.11406e-12	-0.245769	-0.124841
3	1	.447*	0.0348569	3.72345e-31	0.362996	0.530613
	2	.185*	0.0251477	3.11406e-12	0.124841	0.245769
Based on estimated marginal means
*. The mean difference is significant at the .05 level.
b. Adjustment for multiple comparisons: Bonferroni.
Multivariate Tests
	Value	F	Hypothesis df	Error df	Sig.	Partial Eta Squared
Pillai's trace	0.296481	81.967a	2	389	1.97288e-30	0.296481
Wilks' lambda	0.703519	81.967a	2	389	1.97288e-30	0.296481
Hotelling's trace	0.421427	81.967a	2	389	1.97288e-30	0.296481
Roy's largest root	0.421427	81.967a	2	389	1.97288e-30	0.296481
Each F tests the multivariate effect of Time. These tests are based on the linearly independent pairwise comparisons among the estimated marginal means.
a. Exact statistic
2. Type of Group * Time
Measure: MEASURE_1
Type of Group		Mean	Std. Error	95% Confidence Interval
				Lower Bound	Upper Bound
C-Group	1	0.723077	0.0313687	0.661404	0.78475
	2	0.738462	0.0397895	0.660233	0.81669
	3	0.74359	0.0473998	0.650399	0.836781
T-Group	1	0.761421	0.0312091	0.700062	0.82278
	2	1.26904	0.039587	1.1912	1.34687
	3	1.63452	0.0471586	1.5418	1.72723
