# Supplementary material for: Effects of a health education intervention on hypertension-related knowledge, prevention and self-care practices in Nigerian retirees: a quasi-experimental study
Source: Arch Public Health. 2019 May 23;77:23. doi: 10.1186/s13690-019-0349-x (PMC6532220; doi:10.1186/s13690-019-0349-x)
Supplement: Supplementary file 8 — Results of one-way repeated measures ANOVA for medication adherence T1-T3. (XLS 39 kb) [file 13690_2019_349_MOESM8_ESM.xls]

## Sheet: Sheet1
GLM MedAdTime1 MedAdTime2 MedAdTime3 BY Group
/WSFACTOR=Time 3 Polynomial
/METHOD=SSTYPE(3)
/EMMEANS=TABLES(Time) COMPARE ADJ(BONFERRONI)
/EMMEANS=TABLES(Group*Time)
/PRINT=DESCRIPTIVE ETASQ
/CRITERIA=ALPHA(.05)
/WSDESIGN=Time
/DESIGN=Group.
General Linear Model
Notes
Output Created		2018-12-12 17:09:07
Comments
Input	Data	C:\Users\Dr Agbaje Samson\Ozoemena, Iweama 2018 - Treatment Group & Control Group.sav
	Active Dataset	DataSet1
	Filter	<none>
	Weight	<none>
	Split File	<none>
	N of Rows in Working Data File	392
Missing Value Handling	Definition of Missing	User-defined missing values are treated as missing.
	Cases Used	Statistics are based on all cases with valid data for all variables in the model.
Syntax		GLM MedAdTime1 MedAdTime2 MedAdTime3 BY Group /WSFACTOR=Time 3 Polynomial /METHOD=SSTYPE(3) /EMMEANS=TABLES(Time) COMPARE ADJ(BONFERRONI) /EMMEANS=TABLES(Group*Time) /PRINT=DESCRIPTIVE ETASQ /CRITERIA=ALPHA(.05) /WSDESIGN=Time /DESIGN=Group.
Resources	Processor Time	00:00:00.06
	Elapsed Time	00:00:00.08
[DataSet1] C:\Users\Dr Agbaje, Ozoemena & Iweama 2018 - T-Group & C-Group.sav
Within-Subjects Factors
Measure: MEASURE_1
Time	Dependent Variable
1	MedAdTime1
2	MedAdTime2
3	MedAdTime3
Between-Subjects Factors
		Value Label	N
Group	0	C-Group	195
	1	T-Group	197
Descriptive Statistics
Group		Mean	Std. Deviation	N
MedAdTime1	C-Group	2.25641	1.16473	195
	T-Group	2.27411	1.18062	197
	Total	2.26531	1.17128	392
MedAdTime2	C-Group	2.4359	0.830938	195
	T-Group	1.85787	1.05951	197
	Total	2.14541	0.994501	392
MedAdTime3	C-Group	2.27179	1.14107	195
	T-Group	0.913706	0.935504	197
	Total	1.58929	1.24378	392
Multivariate Testsa
Effect		Value	F	Hypothesis df	Error df	Sig.	Partial Eta Squared
Time	Pillai's Trace	0.278809	75.193b	2	389	2.45907e-28	0.278809
	Wilks' Lambda	0.721191	75.193b	2	389	2.45907e-28	0.278809
	Hotelling's Trace	0.386595	75.193b	2	389	2.45907e-28	0.278809
	Roy's Largest Root	0.386595	75.193b	2	389	2.45907e-28	0.278809
Time * Group	Pillai's Trace	0.262309	69.160b	2	389	2.0027e-26	0.262309
	Wilks' Lambda	0.737691	69.160b	2	389	2.0027e-26	0.262309
	Hotelling's Trace	0.355581	69.160b	2	389	2.0027e-26	0.262309
	Roy's Largest Root	0.355581	69.160b	2	389	2.0027e-26	0.262309
a. Design: Intercept + Group Within Subjects Design: Time
b. Exact statistic
Mauchly's Test of Sphericitya
Measure: MEASURE_1
Within Subjects Effect	Mauchly's W	Approx. Chi-Square	df	Sig.	Epsilonb
					Greenhouse-Geisser	Huynh-Feldt	Lower-bound
Time	0.924504	30.5359	2	2.34003e-07	0.929803	0.936473	0.5
Tests the null hypothesis that the error covariance matrix of the orthonormalized transformed dependent variables is proportional to an identity matrix.
a. Design: Intercept + Group Within Subjects Design: Time
b. May be used to adjust the degrees of freedom for the averaged tests of significance. Corrected tests are displayed in the Tests of Within-Subjects Effects table.
Tests of Within-Subjects Effects
Measure: MEASURE_1
Source		Type III Sum of Squares	df	Mean Square	F	Sig.	Partial Eta Squared
Time	Sphericity Assumed	101.048	2	50.524	55.0379	4.3687e-23	0.12367
	Greenhouse-Geisser	101.048	1.85961	54.3384	55.0379	1.18561e-21	0.12367
	Huynh-Feldt	101.048	1.87295	53.9514	55.0379	8.6637e-22	0.12367
	Lower-bound	101.048	1	101.048	55.0379	7.45843e-13	0.12367
Time * Group	Sphericity Assumed	93.2997	2	46.6499	50.8177	1.79552e-21	0.11528
	Greenhouse-Geisser	93.2997	1.85961	50.1718	50.8177	3.77213e-20	0.11528
	Huynh-Feldt	93.2997	1.87295	49.8144	50.8177	2.82432e-20	0.11528
	Lower-bound	93.2997	1	93.2997	50.8177	4.94564e-12	0.11528
Error(Time)	Sphericity Assumed	716.028	780	0.917985
	Greenhouse-Geisser	716.028	725.246	0.98729
	Huynh-Feldt	716.028	730.449	0.980259
	Lower-bound	716.028	390	1.83597
Tests of Within-Subjects Contrasts
Measure: MEASURE_1
Source		Type III Sum of Squares	df	Mean Square	F	Sig.	Partial Eta Squared
Time	Linear	88.6427	1	88.6427	127.953	7.54066e-26	0.247036
	Quadratic	12.4053	1	12.4053	10.8514	0.00107744	0.0270709
Time * Group	Linear	92.7448	1	92.7448	133.874	8.08268e-27	0.255546
	Quadratic	0.554946	1	0.554946	0.485435	0.486386	0.00124316
Error(Time)	Linear	270.183	390	0.692776
	Quadratic	445.846	390	1.14319
Tests of Between-Subjects Effects
Measure: MEASURE_1 Transformed Variable: Average
Source	Type III Sum of Squares	df	Mean Square	F	Sig.	Partial Eta Squared
Intercept	4711.55	1	4711.55	3070.46	5.73284e-187	0.887298
Group	120.221	1	120.221	78.3465	3.06223e-17	0.167283
Error	598.446	390	1.53448
Estimated Marginal Means
1. Time
Estimates
Measure: MEASURE_1
Time	Mean	Std. Error	95% Confidence Interval
			Lower Bound	Upper Bound
1	2.26526	0.0592333	2.1488	2.38172
2	2.14688	0.0481186	2.05228	2.24149
3	1.59275	0.0526719	1.48919	1.69631
Pairwise Comparisons
Measure: MEASURE_1
(I) Time		Mean Difference (I-J)	Std. Error	Sig.b	95% Confidence Interval for Differenceb
					Lower Bound	Upper Bound
1	2	0.118378	0.0758955	0.358888	-0.0641013	0.300858
	3	.673*	0.059453	2.2622e-25	0.529565	0.815457
2	1	-0.118378	0.0758955	0.358888	-0.300858	0.0641013
	3	.554*	0.0689664	3.37481e-14	0.388313	0.719952
3	1	-.673*	0.059453	2.2622e-25	-0.815457	-0.529565
	2	-.554*	0.0689664	3.37481e-14	-0.719952	-0.388313
Based on estimated marginal means
*. The mean difference is significant at the .05 level.
b. Adjustment for multiple comparisons: Bonferroni.
Multivariate Tests
	Value	F	Hypothesis df	Error df	Sig.	Partial Eta Squared
Pillai's trace	0.278809	75.193a	2	389	2.45907e-28	0.278809
Wilks' lambda	0.721191	75.193a	2	389	2.45907e-28	0.278809
Hotelling's trace	0.386595	75.193a	2	389	2.45907e-28	0.278809
Roy's largest root	0.386595	75.193a	2	389	2.45907e-28	0.278809
Each F tests the multivariate effect of Time. These tests are based on the linearly independent pairwise comparisons among the estimated marginal means.
a. Exact statistic
2. Type of Group * Time
Measure: MEASURE_1
Type of Group		Mean	Std. Error	95% Confidence Interval
				Lower Bound	Upper Bound
C-Group	1	2.25641	0.0839819	2.0913	2.42152
	2	2.4359	0.0682233	2.30177	2.57003
	3	2.27179	0.0746791	2.12497	2.41862
T-Group	1	2.27411	0.0835545	2.10984	2.43839
	2	1.85787	0.0678762	1.72442	1.99132
	3	0.913706	0.074299	0.767629	1.05978
