# Supplementary material for: Effects of a health education intervention on hypertension-related knowledge, prevention and self-care practices in Nigerian retirees: a quasi-experimental study
Source: Arch Public Health. 2019 May 23;77:23. doi: 10.1186/s13690-019-0349-x (PMC6532220; doi:10.1186/s13690-019-0349-x)
Supplement: Supplementary file 9 — Results of one-way repeated measures ANOVA for PA T1-T3. (XLS 39 kb) [file 13690_2019_349_MOESM9_ESM.xls]

## Sheet: Sheet1
GLM PATime1 PATime2 PATime3 BY Group
/WSFACTOR=Time 3 Polynomial
/METHOD=SSTYPE(3)
/EMMEANS=TABLES(Time) COMPARE ADJ(BONFERRONI)
/EMMEANS=TABLES(Group*Time)
/PRINT=DESCRIPTIVE ETASQ
/CRITERIA=ALPHA(.05)
/WSDESIGN=Time
/DESIGN=Group.
General Linear Model
Notes
Output Created		2018-12-13 13:03:35
Comments
Input	Data	C:\Users\Dr Agbaje Samson\Ozoemena, Iweama 2018 - Treatment Group & Control Group.sav
	Active Dataset	DataSet1
	Filter	<none>
	Weight	<none>
	Split File	<none>
	N of Rows in Working Data File	392
Missing Value Handling	Definition of Missing	User-defined missing values are treated as missing.
	Cases Used	Statistics are based on all cases with valid data for all variables in the model.
Syntax		GLM PATime1 PATime2 PATime3 BY Group /WSFACTOR=Time 3 Polynomial /METHOD=SSTYPE(3) /EMMEANS=TABLES(Time) COMPARE ADJ(BONFERRONI) /EMMEANS=TABLES(Group*Time) /PRINT=DESCRIPTIVE ETASQ /CRITERIA=ALPHA(.05) /WSDESIGN=Time /DESIGN=Group.
Resources	Processor Time	00:00:00.11
	Elapsed Time	00:00:00.16
[DataSet1] C:\Users\Dr Agbaje, Ozoemena & Iweama 2018 - T-Group & C-Group.sav
Within-Subjects Factors
Measure: MEASURE_1
Time	Dependent Variable
1	PATime1
2	PATime2
3	PATime3
Between-Subjects Factors
		Value Label	N
Group	0	C-Group	195
	1	T-Group	196
Descriptive Statistics
Group		Mean	Std. Deviation	N
PATime1	C-Group	1.90256	1.01318	195
	T-Group	1.91837	0.973215	196
	Total	1.91049	0.992106	391
PATime2	C-Group	1.89744	1.01522	195
	T-Group	2.14796	0.812433	196
	Total	2.02302	0.926522	391
PATime3	C-Group	1.91282	0.993582	195
	T-Group	2.20918	0.731782	196
	Total	2.06138	0.88365	391
Multivariate Testsa
Effect		Value	F	Hypothesis df	Error df	Sig.	Partial Eta Squared
Time	Pillai's Trace	0.0614668	12.706b	2	388	4.52098e-06	0.0614668
	Wilks' Lambda	0.938533	12.706b	2	388	4.52098e-06	0.0614668
	Hotelling's Trace	0.0654924	12.706b	2	388	4.52098e-06	0.0614668
	Roy's Largest Root	0.0654924	12.706b	2	388	4.52098e-06	0.0614668
Time * Group	Pillai's Trace	0.0400183	8.087b	2	388	0.000362256	0.0400183
	Wilks' Lambda	0.959982	8.087b	2	388	0.000362256	0.0400183
	Hotelling's Trace	0.0416865	8.087b	2	388	0.000362256	0.0400183
	Roy's Largest Root	0.0416865	8.087b	2	388	0.000362256	0.0400183
a. Design: Intercept + Group Within Subjects Design: Time
b. Exact statistic
Mauchly's Test of Sphericitya
Measure: MEASURE_1
Within Subjects Effect	Mauchly's W	Approx. Chi-Square	df	Sig.	Epsilonb
					Greenhouse-Geisser	Huynh-Feldt	Lower-bound
Time	0.200661	623.182	2	4.76195e-136	0.55576	0.55764	0.5
Tests the null hypothesis that the error covariance matrix of the orthonormalized transformed dependent variables is proportional to an identity matrix.
a. Design: Intercept + Group Within Subjects Design: Time
b. May be used to adjust the degrees of freedom for the averaged tests of significance. Corrected tests are displayed in the Tests of Within-Subjects Effects table.
Tests of Within-Subjects Effects
Measure: MEASURE_1
Source		Type III Sum of Squares	df	Mean Square	F	Sig.	Partial Eta Squared
Time	Sphericity Assumed	4.78638	2	2.39319	10.0773	4.77753e-05	0.0252515
	Greenhouse-Geisser	4.78638	1.11152	4.30616	10.0773	0.00109118	0.0252515
	Huynh-Feldt	4.78638	1.11528	4.29165	10.0773	0.00107673	0.0252515
	Lower-bound	4.78638	1	4.78638	10.0773	0.00162055	0.0252515
Time * Group	Sphericity Assumed	4.42833	2	2.21416	9.32346	9.9686e-05	0.0234068
	Greenhouse-Geisser	4.42833	1.11152	3.98403	9.32346	0.00169071	0.0234068
	Huynh-Feldt	4.42833	1.11528	3.9706	9.32346	0.00167044	0.0234068
	Lower-bound	4.42833	1	4.42833	9.32346	0.00241794	0.0234068
Error(Time)	Sphericity Assumed	184.762	778	0.237483
	Greenhouse-Geisser	184.762	432.381	0.427312
	Huynh-Feldt	184.762	433.844	0.425872
	Lower-bound	184.762	389	0.474966
Tests of Within-Subjects Contrasts
Measure: MEASURE_1
Source		Type III Sum of Squares	df	Mean Square	F	Sig.	Partial Eta Squared
Time	Linear	4.43024	1	4.43024	13.5483	0.000265317	0.0336563
	Quadratic	0.356149	1	0.356149	2.4069	0.121614	0.00614936
Time * Group	Linear	3.84712	1	3.84712	11.765	0.00066817	0.0293564
	Quadratic	0.581213	1	0.581213	3.92791	0.0481943	0.00999652
Error(Time)	Linear	127.201	389	0.326996
	Quadratic	57.5603	389	0.14797
Tests of Between-Subjects Effects
Measure: MEASURE_1 Transformed Variable: Average
Source	Type III Sum of Squares	df	Mean Square	F	Sig.	Partial Eta Squared
Intercept	4682.85	1	4682.85	2211.57	1.43209e-162	0.850418
Group	10.3165	1	10.3165	4.87216	0.0278765	0.0123699
Error	823.68	389	2.11743
Estimated Marginal Means
1. Time
Estimates
Measure: MEASURE_1
Time	Mean	Std. Error	95% Confidence Interval
			Lower Bound	Upper Bound
1	1.91047	0.050236	1.8117	2.00923
2	2.0227	0.0464847	1.9313	2.11409
3	2.061	0.0441104	1.97428	2.14773
Pairwise Comparisons
Measure: MEASURE_1
(I) Time		Mean Difference (I-J)	Std. Error	Sig.b	95% Confidence Interval for Differenceb
					Lower Bound	Upper Bound
1	2	-.112*	0.0428801	0.0276224	-0.215332	-0.00913178
	3	-.151*	0.0408977	0.000795951	-0.24887	-0.0522027
2	1	.112*	0.0428801	0.0276224	0.00913178	0.215332
	3	-.038*	0.0115297	0.00293262	-0.0660264	-0.0105827
3	1	.151*	0.0408977	0.000795951	0.0522027	0.24887
	2	.038*	0.0115297	0.00293262	0.0105827	0.0660264
Based on estimated marginal means
*. The mean difference is significant at the .05 level.
b. Adjustment for multiple comparisons: Bonferroni.
Multivariate Tests
	Value	F	Hypothesis df	Error df	Sig.	Partial Eta Squared
Pillai's trace	0.0614668	12.706a	2	388	4.52098e-06	0.0614668
Wilks' lambda	0.938533	12.706a	2	388	4.52098e-06	0.0614668
Hotelling's trace	0.0654924	12.706a	2	388	4.52098e-06	0.0614668
Roy's largest root	0.0654924	12.706a	2	388	4.52098e-06	0.0614668
Each F tests the multivariate effect of Time. These tests are based on the linearly independent pairwise comparisons among the estimated marginal means.
a. Exact statistic
2. Type of Group * Time
Measure: MEASURE_1
Type of Group		Mean	Std. Error	95% Confidence Interval
				Lower Bound	Upper Bound
C-Group	1	1.90256	0.0711352	1.76271	2.04242
	2	1.89744	0.0658233	1.76802	2.02685
	3	1.91282	0.0624613	1.79002	2.03562
T-Group	1	1.91837	0.0709535	1.77887	2.05787
	2	2.14796	0.0656552	2.01888	2.27704
	3	2.20918	0.0623017	2.08669	2.33167
