# Supplementary material for: Effects of a health education intervention on hypertension-related knowledge, prevention and self-care practices in Nigerian retirees: a quasi-experimental study
Source: Arch Public Health. 2019 May 23;77:23. doi: 10.1186/s13690-019-0349-x (PMC6532220; doi:10.1186/s13690-019-0349-x)
Supplement: Supplementary file 10 — Results of one-way repeated measures ANOVA for Sleep quality T1-T3. (XLS 39 kb) [file 13690_2019_349_MOESM10_ESM.xls]

## Sheet: Sheet1
GLM SleepQualT1 SleepQualT2 SleepQualT3 BY Group
/WSFACTOR=Time 3 Polynomial
/METHOD=SSTYPE(3)
/EMMEANS=TABLES(Time) COMPARE ADJ(BONFERRONI)
/EMMEANS=TABLES(Group*Time)
/PRINT=DESCRIPTIVE ETASQ
/CRITERIA=ALPHA(.05)
/WSDESIGN=Time
/DESIGN=Group.
General Linear Model
Notes
Output Created		2018-12-13 17:49:26
Comments
Input	Data	C:\Users\Dr Agbaje Samson\Ozoemena, Iweama 2018 - Treatment Group & Control Group.sav
	Active Dataset	DataSet1
	Filter	<none>
	Weight	<none>
	Split File	<none>
	N of Rows in Working Data File	392
Missing Value Handling	Definition of Missing	User-defined missing values are treated as missing.
	Cases Used	Statistics are based on all cases with valid data for all variables in the model.
Syntax		GLM SleepQualT1 SleepQualT2 SleepQualT3 BY Group /WSFACTOR=Time 3 Polynomial /METHOD=SSTYPE(3) /EMMEANS=TABLES(Time) COMPARE ADJ(BONFERRONI) /EMMEANS=TABLES(Group*Time) /PRINT=DESCRIPTIVE ETASQ /CRITERIA=ALPHA(.05) /WSDESIGN=Time /DESIGN=Group.
Resources	Processor Time	00:00:00.08
	Elapsed Time	00:00:00.08
[DataSet1] C:\Users\Dr Agbaje, Ozoemena & Iweama 2018 - T-Group & C-Group.sav
Within-Subjects Factors
Measure: MEASURE_1
Time	Dependent Variable
1	SleepQualT1
2	SleepQualT2
3	SleepQualT3
Between-Subjects Factors
		Value Label	N
Group	0	C-Group	195
	1	T-Group	197
Descriptive Statistics
Group		Mean	Std. Deviation	N
SleepQualT1	C-Group	1.95385	0.932198	195
	T-Group	1.86802	1.10326	197
	Total	1.91071	1.02135	392
SleepQualT2	C-Group	1.93333	0.947415	195
	T-Group	1.5736	1.03555	197
	Total	1.75255	1.00764	392
SleepQualT3	C-Group	1.91795	0.926937	195
	T-Group	1.40609	0.988487	197
	Total	1.66071	0.990847	392
Multivariate Testsa
Effect		Value	F	Hypothesis df	Error df	Sig.	Partial Eta Squared
Time	Pillai's Trace	0.0836091	17.746b	2	389	4.21411e-08	0.0836091
	Wilks' Lambda	0.916391	17.746b	2	389	4.21411e-08	0.0836091
	Hotelling's Trace	0.0912374	17.746b	2	389	4.21411e-08	0.0836091
	Roy's Largest Root	0.0912374	17.746b	2	389	4.21411e-08	0.0836091
Time * Group	Pillai's Trace	0.0615642	12.760b	2	389	4.29225e-06	0.0615642
	Wilks' Lambda	0.938436	12.760b	2	389	4.29225e-06	0.0615642
	Hotelling's Trace	0.065603	12.760b	2	389	4.29225e-06	0.0615642
	Roy's Largest Root	0.065603	12.760b	2	389	4.29225e-06	0.0615642
a. Design: Intercept + Group Within Subjects Design: Time
b. Exact statistic
Mauchly's Test of Sphericitya
Measure: MEASURE_1
Within Subjects Effect	Mauchly's W	Approx. Chi-Square	df	Sig.	Epsilonb
					Greenhouse-Geisser	Huynh-Feldt	Lower-bound
Time	0.525414	250.348	2	4.34077e-55	0.678156	0.68144	0.5
Tests the null hypothesis that the error covariance matrix of the orthonormalized transformed dependent variables is proportional to an identity matrix.
a. Design: Intercept + Group Within Subjects Design: Time
b. May be used to adjust the degrees of freedom for the averaged tests of significance. Corrected tests are displayed in the Tests of Within-Subjects Effects table.
Tests of Within-Subjects Effects
Measure: MEASURE_1
Source		Type III Sum of Squares	df	Mean Square	F	Sig.	Partial Eta Squared
Time	Sphericity Assumed	12.4281	2	6.21406	17.93	2.43659e-08	0.0439537
	Greenhouse-Geisser	12.4281	1.35631	9.16317	17.93	2.28184e-06	0.0439537
	Huynh-Feldt	12.4281	1.36288	9.11902	17.93	2.17819e-06	0.0439537
	Lower-bound	12.4281	1	12.4281	17.93	2.86146e-05	0.0439537
Time * Group	Sphericity Assumed	9.13561	2	4.56781	13.1799	2.34761e-06	0.0326899
	Greenhouse-Geisser	9.13561	1.35631	6.73562	13.1799	5.51571e-05	0.0326899
	Huynh-Feldt	9.13561	1.36288	6.70317	13.1799	5.34011e-05	0.0326899
	Lower-bound	9.13561	1	9.13561	13.1799	0.000320683	0.0326899
Error(Time)	Sphericity Assumed	270.327	780	0.346573
	Greenhouse-Geisser	270.327	528.962	0.511052
	Huynh-Feldt	270.327	531.523	0.508589
	Lower-bound	270.327	390	0.693146
Tests of Within-Subjects Contrasts
Measure: MEASURE_1
Source		Type III Sum of Squares	df	Mean Square	F	Sig.	Partial Eta Squared
Time	Linear	12.1434	1	12.1434	26.7784	3.65949e-07	0.0642508
	Quadratic	0.284722	1	0.284722	1.18798	0.276409	0.00303686
Time * Group	Linear	8.89341	1	8.89341	19.6115	1.23399e-05	0.0478784
	Quadratic	0.242205	1	0.242205	1.01059	0.315386	0.00258455
Error(Time)	Linear	176.857	390	0.453478
	Quadratic	93.4704	390	0.239668
Tests of Between-Subjects Effects
Measure: MEASURE_1 Transformed Variable: Average
Source	Type III Sum of Squares	df	Mean Square	F	Sig.	Partial Eta Squared
Intercept	3707.02	1	3707.02	1644.11	5.9785e-142	0.80827
Group	29.9427	1	29.9427	13.28	0.000304545	0.03293
Error	879.342	390	2.25472
Estimated Marginal Means
1. Time
Estimates
Measure: MEASURE_1
Time	Mean	Std. Error	95% Confidence Interval
			Lower Bound	Upper Bound
1	1.91093	0.0516071	1.80947	2.0124
2	1.75347	0.0501389	1.65489	1.85205
3	1.66202	0.0484053	1.56685	1.75719
Pairwise Comparisons
Measure: MEASURE_1
(I) Time		Mean Difference (I-J)	Std. Error	Sig.b	95% Confidence Interval for Differenceb
					Lower Bound	Upper Bound
1	2	.157*	0.0493847	0.00463637	0.0387263	0.276203
	3	.249*	0.0481012	1.09785e-06	0.133261	0.364565
2	1	-.157*	0.0493847	0.00463637	-0.276203	-0.0387263
	3	.091*	0.0235	0.00035152	0.0349463	0.147951
3	1	-.249*	0.0481012	1.09785e-06	-0.364565	-0.133261
	2	-.091*	0.0235	0.00035152	-0.147951	-0.0349463
Based on estimated marginal means
*. The mean difference is significant at the .05 level.
b. Adjustment for multiple comparisons: Bonferroni.
Multivariate Tests
	Value	F	Hypothesis df	Error df	Sig.	Partial Eta Squared
Pillai's trace	0.0836091	17.746a	2	389	4.21411e-08	0.0836091
Wilks' lambda	0.916391	17.746a	2	389	4.21411e-08	0.0836091
Hotelling's trace	0.0912374	17.746a	2	389	4.21411e-08	0.0836091
Roy's largest root	0.0912374	17.746a	2	389	4.21411e-08	0.0836091
Each F tests the multivariate effect of Time. These tests are based on the linearly independent pairwise comparisons among the estimated marginal means.
a. Exact statistic
2. Type of Group * Time
Measure: MEASURE_1
Type of Group		Mean	Std. Error	95% Confidence Interval
				Lower Bound	Upper Bound
C-Group	1	1.95385	0.0731694	1.80999	2.0977
	2	1.93333	0.0710877	1.79357	2.0731
	3	1.91795	0.0686299	1.78302	2.05288
T-Group	1	1.86802	0.072797	1.7249	2.01114
	2	1.5736	0.070726	1.43455	1.71266
	3	1.40609	0.0682806	1.27185	1.54034
